# Supplementary material for: Comparison of High-Charge Protocol vs. Dose Titration Protocol in Bilateral ECT: Evaluation of Antidepressant Effectiveness and EEG Parameters
Source: J Clin Med. 2025 Sep 15;14(18):6490. doi: 10.3390/jcm14186490 (PMC12470770; doi:10.3390/jcm14186490)
Supplement: Supplementary file 1 [file jcm-14-06490-s001.zip]

Archive with 1 entries (1 files):
- jcm-3744171-supplementary.pdf
